# Supplementary material for: The Role of Free Radicals in the Mimetic Naphthalene Dioxygenase Function of Trametes versicolor Laccase Application for Biosynthesis of Isatin and Indirubin
Source: Molecules. 2026 Jul 3;31(13):2352. doi: 10.3390/molecules31132352 (PMC13362572; doi:10.3390/molecules31132352)
Supplement: Supplementary file 1 [file molecules-31-02352-s001.zip]

Archive with 1 entries (1 files):
- molecules-4273898-supplementary.pdf
